# Supplementary material for: Feasibility investigation of uniportal video-assisted thoracoscopic anatomical lung resection for pulmonary sequestration
Source: J Cardiothorac Surg. 2020 May 13;15:93. doi: 10.1186/s13019-020-01126-x (PMC7222582; doi:10.1186/s13019-020-01126-x)
Supplement: Supplementary file 1 — Additional file 1. [file 13019_2020_1126_MOESM1_ESM.xlsx]

## Sheet: Sheet1
ILS or ELS	age(Y)	sex	location（left or right）	arise from	number(n)	diameter(mm)	symptoms	adhensions	operation time(mins)	blood loss(ml)	first day dragine(ml)	remove chest(days)	hospital(days)	complication	follow up(months)
0	19	1	1	A	1	15	expectoration	0	110	120	310	5	6		3
0	45	1	1	A	2	8	chest pain	1	150	40	250	5	6		35
0	52	0	0	A	1	5	expectoration	1	130	100	250	3	4		12
0	49	0	1	A	2	20	cough	0	140	60	240	4	7		24
0	51	0	1	B	1	6	expectoration	1	60	250	300	3	4		8
0	45	0	1	A	1	8	cough	0	115	100	100	6	7		23
0	30	0	1	A	1	5	expectoration	1	65	20	100	2	4		18
0	33	1	1	A	1	5	cough	0	95	70	200	2	3		15
0	62	0	1	A	1	8	hemoptysis	1	85	40	250	4	5		25
0	40	1	1	A	1	7	asymptom	0	90	150	10	10	11	Pneumothorax	20
0	31	1	1	A	3	8	cough	1	110	280	60	7	9	pulmonary congestion	33
0	65	1	1	A	1	10	chest pain	1	150	300	450	5	6		6
0	63	1	1	A	1	5	expectoration	1	90	120	300	3	4		26
0	42	1	1	B	1	6	cough	1	85	80	200	4	5		17
0	55	0	1	A	1	12	expectoration	1	85	50	225	5	6		32
0	60	1	1	A	1	6	expectoration	1	125	80	300	7	8		5
0	29	1	1	C	1	5	expectoration	0	115	100	200	5	7		6
0	46	0	1	A	1	6	expectoration	1	135	60	350	6	9		3
0	29	0	0	A	1	6	fever	0	75	20	250	1	3		11
0	30	1	0	B	2	6	expectoration	1	125	50	240	4	8		14
0	31	1	1	A	1	5	expectoration	1	105	80	400	6	8		21
1	29	1	0	A	1	4	fever	1	90	30	60	1	3		10
1	19	1	1	A	1	8	asymptom	0	68	50	200	2	3		22
1	18	1	1	A	1	6	asymptom	0	55	10	80	1	2		29
